# Supplementary material for: Left Atrial Thrombus in Atrial Fibrillation/Flutter Patients in Relation to Anticoagulation Strategy: LATTEE Registry
Source: J Clin Med. 2022 May 11;11(10):2705. doi: 10.3390/jcm11102705 (PMC9143266; doi:10.3390/jcm11102705)
Supplement: Supplementary file 1 [file jcm-11-02705-s001.zip]

Archive with 1 entries (1 files):
- jcm-1668961-supplementary.pdf
